# Supplementary material for: Discovery of an Aldo-Keto reductase 1C3 (AKR1C3) degrader
Source: Commun Chem. 2024 Apr 29;7:95. doi: 10.1038/s42004-024-01177-4 (PMC11059152; doi:10.1038/s42004-024-01177-4)
Supplement: Supplementary file 3 — Supplementary Data 1 [file 42004_2024_1177_MOESM3_ESM.xlsx]

## Sheet: Fig.2a. Inhibitor 43 nM
Expt 11.1			Test/Control	Test Ratio/actin Ratio			Transposed Average
K181 @ 43nM	AKR1C3						AKR1C3	AKR1C1/1C2	ARv7
	0h	17856.1	1	1		0h	1	1	1
	24h	19770.9	1.10724	1.05466		24h	1.05466	1.26174	0.789035
	48h	16963	0.949985	0.894146		48h	0.894146	1.27538	0.774634
	72h	10337.7	0.578944	0.572763		72h	0.572763	1.4825	0.781001
	AKR1C1/1C2
	0h	21964.9	1	1
	24h	29095.5	1.32464	1.26174
	48h	29762.9	1.35502	1.27538
	72h	32914.2	1.4985	1.4825
	ARv7
	0h	19312.8	1	1
	24h	15998.1	0.82837	0.789035
	48h	15894.6	0.82301	0.774634
	72h	15246.1	0.789429	0.781001
	actin
	0h	17188.8	1
	24h	18045.7	1.04985
	48h	18262.2	1.06245
	72h	17374.2	1.01079
Expt 11.2			Test/Control	Test Ratio/actin Ratio			Transposed Average
K181 @ 43nM	AKR1C3						AKR1C3	AKR1C1/1C2	ARv7
	0h	11612.4	1	1		0h	1	1	1
	24h	23925.7	2.06036	1.94313		24h	1.94313	1.02614	0.734087
	48h	25487.1	2.19482	2.11251		48h	2.11251	0.860685	0.885258
	72h	15556.9	1.33969	1.33598		72h	1.33598	0.916667	0.786343
	AKR1C1/1C2
	0h	27588.9	1	1
	24h	30018	1.08805	1.02614
	48h	24670.6	0.89422	0.860685
	72h	25359.9	0.919207	0.916667
	ARv7
	0h	22534.4	1	1
	24h	17540.2	0.778375	0.734087
	48h	20726	0.919751	0.885258
	72h	17768.9	0.788522	0.786343
	actin
	0h	23158.7	1
	24h	24555.8	1.06033
	48h	24061	1.03896
	72h	23222.8	1.00277

## Sheet: Fig.2b Inhibitor 1 uM
Expt 10.1			Test/Control	Test Ratio/actin Ratio			Transposed Average
K181 @ 1µM	AKR1C3						AKR1C3	AKR1C1/1C2	ARv7
	0h	19005.4	1	1		0h	1	1	1
	24h	19169.4	1.00863	0.974282		24h	0.974282	0.668564	0.717823
	48h	22570.2	1.18757	1.12568		48h	1.12568	0.699416	0.640474
	72h	13948.2	0.733907	0.645457		72h	0.645457	0.42657	0.516614
	AKR1C1/1C2
	0h	40386.9	1	1
	24h	27953.1	0.692133	0.668564
	48h	29800.3	0.73787	0.699416
	72h	19588.6	0.485024	0.42657
	ARv7
	0h	17109.5	1	1
	24h	12714.6	0.743128	0.717823
	48h	11560.7	0.675687	0.640474
	72h	10050.3	0.587408	0.516614
	actin
	0h	17724.1	1
	24h	18348.9	1.03525
	48h	18698.6	1.05498
	72h	20152.9	1.13703
Expt 10.2			Test/Control	Test Ratio/actin Ratio			Transposed Average
K181 @ 1µM	AKR1C3						AKR1C3	AKR1C1/1C2	ARv7
	0h	13199	1	1		0h	1	1	1
	24h	10506	0.795965	0.835343		24h	0.835343	0.661838	0.871509
	48h	10646.5	0.806612	0.776072		48h	0.776072	0.657934	0.833417
	72h	7721.48	0.585003	0.497619		72h	0.497619	0.339661	0.55166
	AKR1C1/1C2
	0h	26461	1	1
	24h	16687.3	0.630638	0.661838
	48h	18094.7	0.683825	0.657934
	72h	10566.1	0.399307	0.339661
	ARv7
	0h	12953.8	1	1
	24h	10757.2	0.830426	0.871509
	48h	11220.8	0.866213	0.833417
	72h	8401.02	0.648535	0.55166
	actin
	0h	25367.3	1
	24h	24171.5	0.952859
	48h	26365.6	1.03935
	72h	29822	1.17561

## Sheet: Fig.2c. Warhead 1 uM 
Expt 15.1			Test/Control	Test Ratio/actin Ratio			Transposed Average
DMSO	AKR1C3						AKR1C3	AKR1C1/1C2	ARv7
	0h	21945	1	1		0h	1	1	1
	24h	21854.2	0.99586	0.915463		24h	0.915463	0.842934	0.352913
	48h	19656.1	0.895695	0.874379		48h	0.874379	0.862496	0.41092
	72h	6382.49	0.29084	0.321668		72h	0.321668	0.380797	0.528623
	AKR1C1/1C2
	0h	18568.6	1	1
	24h	17026.7	0.916962	0.842934
	48h	16405.8	0.883522	0.862496
	72h	6393.22	0.344302	0.380797
	ARv7
	0h	15343.7	1	1
	24h	5890.56	0.383906	0.352913
	48h	6458.75	0.420937	0.41092
	72h	7333.7	0.47796	0.528623
	actin
	0h	14250.9	1
	24h	15502.4	1.08782
	48h	14598.3	1.02438
	72h	12885.1	0.904162
Expt 15.2			Test/Control	Test Ratio/actin Ratio			Transposed Average
DMSO	AKR1C3						AKR1C3	AKR1C1/1C2	ARv7							AKR1C3			AKR1C1/C2			ARv7
	0h	23394.2	1	1		0h	1	1	1						0h	1	1		1	1		1	1
	24h	11272.9	0.481868	0.540651		24h	0.540651	0.88578	0.475923						24h	0.915463	0.540651		0.842934	0.88578		0.352913	0.475923
	48h	7746.9	0.331146	0.402496		48h	0.402496	0.32271	0.466069						48h	0.874379	0.402496		0.862496	0.32271		0.41092	0.466069
	72h	5846.42	0.249909	0.276261		72h	0.276261	0.273629	0.427836						72h	0.321668	0.276261		0.380797	0.273629		0.528623	0.427836
	AKR1C1/1C2
	0h	17982.2	1	1
	24h	14196.5	0.789472	0.88578
	48h	4774.35	0.265503	0.32271
	72h	4451.1	0.247528	0.273629
	ARv7
	0h	28361.5	1	1
	24h	12030.3	0.424178	0.475923
	48h	10875.2	0.383449	0.466069
	72h	10976.6	0.387025	0.427836
	actin
	0h	26410.2	1
	24h	23538.8	0.891274
	48h	21728.5	0.822731
	72h	23891	0.904611

## Sheet: Fig.2d. DMSO
Expt 9.1			Test/Control	Test Ratio/actin Ratio			Transposed Average
DMSO	AKR1C3						AKR1C3	AKR1C1/1C2	ARv7
	0h	28162.1	1	1		0h	1	1	1
	24h	29819	1.05884	1.0199		24h	1.0199	0.980402	0.659266
	48h	31869.1	1.13163	1.13733		48h	1.13733	0.918272	0.904698
	72h	28367.4	1.00729	1.06092		72h	1.06092	0.958415	0.771221
	AKR1C1/1C2
	0h	34650.7	1	1
	24h	35268.6	1.01783	0.980402
	48h	31659.5	0.913676	0.918272
	72h	31531	0.909968	0.958415
	ARv7
	0h	18643.8	1	1
	24h	12760.5	0.684436	0.659266
	48h	16782.6	0.900169	0.904698
	72h	13651.7	0.732237	0.771221
	actin
	0h	16836.1	1
	24h	17478.9	1.03818
	48h	16751.8	0.994995
	72h	15985	0.949451
Expt 9.2			Test/Control	Test Ratio/actin Ratio			Transposed Average
DMSO	AKR1C3						AKR1C3	AKR1C1/1C2	ARv7
	0h	16651.6	1	1		0h	1	1	1
	24h	17129.1	1.02867	1.14801		24h	1.14801	1.11034	0.976394
	48h	20697.5	1.24297	1.39595		48h	1.39595	0.815498	0.874138
	72h	16613.2	0.997694	1.09453		72h	1.09453	0.888823	1.35128
	AKR1C1/1C2
	0h	37811.4	1	1
	24h	37619	0.994913	1.11034
	48h	27456	0.72613	0.815498
	72h	30634.2	0.810184	0.888823
	ARv7
	0h	18345.6	1	1
	24h	16050.4	0.874892	0.976394
	48h	14279.2	0.778344	0.874138
	72h	22596.7	1.23173	1.35128
	actin
	0h	29136.2	1
	24h	26107.3	0.896044
	48h	25943.2	0.890413
	72h	26558.3	0.911525

## Sheet: Fig.7. AKR1C3
Expt 5.2.2
AKR1C3	10nM	Test/Control	Test ratio/Actin ratio										0 h	1	1	1	1		1	0
0 h	21493.5	1	1										2 h	0.751783	0.950828	0.735158	0.985287		0.895966	0.126049
2 h	14212.4	0.66124	0.751783										4 h	0.636207	0.670212	0.696675	0.639938		0.648785	0.0186493
4 h	11261.6	0.52395	0.636207										6 h	0.726655	0.654827	0.806639	0.557087		0.646189	0.0851135
6 h	12720.5	0.591828	0.726655										12 h	0.725826	0.358945	0.736663	0.430063		0.504945	0.194565
12 h	13736.1	0.639079	0.725826										16 h	0.721264	0.516517	0.623443	0.439591		0.559124	0.14559
16 h	13366.2	0.621869	0.721264										24 h	0.82533	0.534039	0.795012	0.862759		0.740709	0.179957
24 h	13166.2	0.612567	0.82533										48 h	1.06276	0.599704	1.04702	1.35864		1.00704	0.382526
48 h	19611.9	0.912455	1.06276										72 h	0.24499	0.220419	0.908426	0.525948		0.330452	0.169749
72 h	4329.95	0.201454	0.24499												n=4					n=3						n=2						n=2	Student's T-test				Welch's T-test tabular results
																																					Table Analyzed	Data 1		Table Analyzed	Data 1
Actin
0 h	19887.9	1																																			Column I	72 h		Column C	4 h
2 h	17492.6	0.879562																																			vs.	vs.		vs.	vs.
4 h	16378.8	0.823554																																			Column A	0 h		Column A	0 h
6 h	16197.8	0.814455
12 h	17511	0.880485																																			Unpaired t test with Welch's correction			Unpaired t test with Welch's correction
16 h	17147.2	0.862194																																			P value	0.0102		P value	0.0312
24 h	14761	0.742209																																			P value summary	*		P value summary	*
48 h	17075.1	0.858567																																			Significantly different (P < 0.05)?	Yes		Significantly different (P < 0.05)?	Yes
72 h	16353.7	0.822294																																			One- or two-tailed P value?	Two-tailed		One- or two-tailed P value?	Two-tailed
																																					Welch-corrected t, df	t=62.46, df=1.000		Welch-corrected t, df	t=20.40, df=1.000
AKR1C3	Expt 5.3, 10nM	Test/Control	Test ratio/Actin ratio
0 h	20722.4	1	1																																		How big is the difference?			How big is the difference?
2 h	21523	1.03863	0.950828																																		Mean of column A	1		Mean of column A	1
4 h	13246.9	0.639255	0.670212																																		Mean of column I	0.2327		Mean of column C	0.6532
6 h	12320.6	0.594554	0.654827																																		Difference between means (I - A) ± SEM	-0.7673 ± 0.01229		Difference between means (C - A) ± SEM	-0.3468 ± 0.01700
12 h	7273.68	0.351005	0.358945																																		95% confidence interval	-0.9234 to -0.6112		95% confidence interval	-0.5628 to -0.1308
16 h	10802	0.521272	0.516517																																		R squared (eta squared)	0.9997		R squared (eta squared)	0.9976
24 h	10514.6	0.5074	0.534039
48 h	11997.2	0.578949	0.599704																																		F test to compare variances			F test to compare variances
72 h	4225.25	0.203897	0.220419																																		F, DFn, Dfd			F, DFn, Dfd
																																					P value			P value
Actin																																					P value summary			P value summary
0 h	22799.6	1																																			Significantly different (P < 0.05)?			Significantly different (P < 0.05)?
2 h	24905.1	1.09235
4 h	21746.5	0.95381																																			Data analyzed			Data analyzed
6 h	20701	0.907955																																			Sample size, column A	2		Sample size, column A	2
12 h	22295.3	0.977878																																			Sample size, column I	2		Sample size, column C	2
16 h	23009.5	1.00921																																			Sample size, column I	2
24 h	21662.3	0.950117
48 h	22010.6	0.965391
72 h	21090.7	0.925044
AKR1C3	Expt 5.2.4, 10nM	Test/Control	Test ratio/Actin ratio
0 h	18684.9	1	1
2 h	12606.5	0.674689	0.735158
4 h	10726.7	0.574085	0.696675
6 h	13943.4	0.746238	0.806639
12 h	14838.4	0.794138	0.736663
16 h	13436.1	0.719087	0.623443
24 h	12375.6	0.662328	0.795012
48 h	19833.7	1.06148	1.04702
72 h	22307.2	1.19386	0.908426
Actin
0 h	14058	1
2 h	12901.7	0.917747
4 h	11584.3	0.824035
6 h	13005.3	0.92512
12 h	15154.8	1.07802
16 h	16214.7	1.15341
24 h	11711.8	0.833104
48 h	14252.1	1.01381
72 h	18475.1	1.31421
AKR1C3	Expt 5.4	Test/Control	Test ratio/Actin ratio
0 h	12103	1	1
2 h	10440.8	0.862659	0.985287
4 h	6568.92	0.54275	0.639938
6 h	5467.68	0.451761	0.557087
12 h	4225.07	0.349092	0.430063
16 h	3841.95	0.317437	0.439591
24 h	8329.39	0.688206	0.862759
48 h	16290.3	1.34597	1.35864
72 h	4870.54	0.402423	0.525948
Actin
0 h	17169.1	1
2 h	15032.2	0.875541
4 h	14561.6	0.848129
6 h	13923	0.810935
12 h	13936.5	0.811722
16 h	12398.1	0.722119
24 h	13695.5	0.797681
48 h	17008.9	0.99067
72 h	13136.7	0.765138

## Sheet: Fig.7. ARv7 and AKR1C1C2
Expt 6.1
AKR1C1/2	10nM	Test/Control	Test ratio/Actin ratio										0 h	1	1
0 h	29564.9	1	1										2 h	1.01091	1.93016
2 h	28276.7	0.956428	1.01091										4 h	0.779901	1.17342
4 h	25240.7	0.853739	0.779901										6 h	0.502225	1.24897
6 h	14394.8	0.486887	0.502225										12 h	0.528172	1.53262
12 h	14669.1	0.496165	0.528172										16 h	0.590703	1.3057
16 h	17602.7	0.595391	0.590703										24 h	0.45022	0.763683
24 h	11043.7	0.37354	0.45022										48 h	0.454981	0.60438
48 h	12968.1	0.43863	0.454981										72 h	0.232935	0.570161
72 h	6371.8	0.215519	0.232935																			Welch's T-test tabular results
																						Table Analyzed	Data 1		Table Analyzed	Data 1
Actin
0 h	26807.5	1																				Column I	72 h		Column C	4 h
2 h	25362.7	0.946104																				vs.	vs.		vs.	vs.
4 h	29345.6	1.09468																				Column A	0 h		Column A	0 h
6 h	25988.8	0.969459
12 h	25183	0.939402																				Unpaired t test with Welch's correction			Unpaired t test with Welch's correction
16 h	27020.3	1.00794																				P value	0.0102		P value	0.0312
24 h	22241.7	0.829683																				P value summary	*		P value summary	*
48 h	25844.1	0.964061																				Significantly different (P < 0.05)?	Yes		Significantly different (P < 0.05)?	Yes
72 h	24803.2	0.925232																				One- or two-tailed P value?	Two-tailed		One- or two-tailed P value?	Two-tailed
																						Welch-corrected t, df	t=62.46, df=1.000		Welch-corrected t, df	t=20.40, df=1.000
AR-v7	10nM	Test/Control	Test ratio/Actin ratio
0 h	22657.1	1	1																			How big is the difference?			How big is the difference?
2 h	23003.8	1.0153	1.07314																			Mean of column A	1		Mean of column A	1
4 h	13263.1	0.585382	0.534754																			Mean of column I	0.2327		Mean of column C	0.6532
6 h	16166.6	0.713533	0.736012																			Difference between means (I - A) ± SEM	-0.7673 ± 0.01229		Difference between means (C - A) ± SEM	-0.3468 ± 0.01700
12 h	16578.9	0.731729	0.778931																			95% confidence interval	-0.9234 to -0.6112		95% confidence interval	-0.5628 to -0.1308
16 h	16253.5	0.717368	0.71172																			R squared (eta squared)	0.9997		R squared (eta squared)	0.9976
24 h	10028.8	0.442635	0.533499
48 h	5444.39	0.240295	0.249253																			F test to compare variances			F test to compare variances
72 h	889.84	0.203897	0.220419																			F, DFn, Dfd			F, DFn, Dfd
																						P value			P value
Actin																						P value summary			P value summary
0 h	26807.5	1																				Significantly different (P < 0.05)?			Significantly different (P < 0.05)?
2 h	25362.7	0.946104
4 h	29345.6	1.09468																				Data analyzed			Data analyzed
6 h	25988.8	0.969459																				Sample size, column A	2		Sample size, column A	2
12 h	25183	0.939402																				Sample size, column I	2		Sample size, column C	2
16 h	27020.3	1.00794																				Sample size, column I	2
24 h	22241.7	0.829683
48 h	25844.1	0.964061
72 h	24803.2	0.925232
AKR1C1/2	Expt 6, 10nM	Test/Control	Test ratio/Actin ratio
0 h	10444.3	1	1
2 h	19072.7	1.82613	1.93016
4 h	13415.8	1.28451	1.17342
6 h	12646.2	1.21082	1.24897
12 h	15037.2	1.43975	1.53262
16 h	13745.4	1.31607	1.3057
24 h	6617.68	0.633615	0.763683
48 h	6085.49	0.58266	0.60438
72 h	5509.71	0.527531	0.570161
Actin
0 h	26807.5	1
2 h	25362.7	0.946104
4 h	29345.6	1.09468
6 h	25988.8	0.969459
12 h	25183	0.939402
16 h	27020.3	1.00794
24 h	22241.7	0.829683
48 h	25844.1	0.964061
72 h	24803.2	0.925232

## Sheet: Fig.8a. AKR1C3
DMSO	3 @ 10nM	4 @ 10nM	Protac 5 @ 10nM
1	1.69505	1.19362	0.258412
1	0.849	0.621	0.59
1	1.01367	0.815778	0.49696

## Sheet: Fig.8c. AKR1C3 and MG132
DMSO	MG132 (3 µM)	Protac 5 @ 10nM	Protac 5 + MG132
1	0.64366	0.785662
1	0.735238	0.760533	1.1341
1	0.735238	0.729806	1.22
1	0.797553	0.795143	0.891452
1		0.443695
1		0.743282
1		0.636207
1		0.670212
1		0.795143
1		0.258412
1		0.59
1		0.870081

## Sheet: Fig.8e AKR1C3 and Lenalidomide
DMSO	Lenalidomide (3 µM)	Protac 5 @ 10nM	Protac 5 + Lenalidomide
1	0.805129	0.785662	0.806457
1	0.805129	0.760533	0.480714
1	0.784943	0.729806	0.512916
1	1.01619	0.870081	0.992934
1	1.02519	0.996909	0.917246
1	1.0223	1.02222	1.0356
1	0.94132	1.01727	1.55183
1		0.443695
1		0.743282
1		0.636207
1		0.670212
1		0.795143
1		0.258412
1		0.59

## Sheet: Fig.9A
Control	100 μM	10 μM	1 μM	0.1 μM	0.01 μM	0.001 μM	ENZ 25 μM	ENZ 25 μM + 4 1 μM
1	0.794224	1.07401	1.14621	1.16606	1.11552	1.16787	1.02166	0.954874
1	0.795374	1.07295	1.15836	1.04804	1.13701	1.16548	1.05338	1.05694
1	0.789381	0.957522	1.15575	1.02655	1.11327	1.02832	0.948673	0.865487
1	0.790698	1.14729	1.13372	1.14729	1.04264	1.22093	1.1531	1.12791
1	0.746503	1.09091	1.14511	1.21853	1.09615	1.10315	1.02273	1.06469
1	0.788809	1.15704	1.15704	1.12996	1.07401	1.10108	0.886282	0.893502
1	0.722642	1.13396	1.17359	1.14151	1.12075	1.01132	0.856604	1.03019
1	0.66281	1.09091	1.22479	1.10083	1.02645	0.94876	0.755372	0.854545
1	0.672444	1.03813	1.13865	1.08492	1.07626	0.878683	0.916811	0.906412

[truncated: 4 more sheets: Fig.9B, Fig.9C, Fig.9D, Fig.9E]
